# Supplementary material for: Genetic Variants in Preeclampsia During Pregnancy: A Hospital-Based Case–Control Study
Source: J Clin Med. 2025 May 30;14(11):3850. doi: 10.3390/jcm14113850 (PMC12156003; doi:10.3390/jcm14113850)
Supplement: Supplementary file 1 [file jcm-14-03850-s001.zip]

Archive with 1 entries (1 files):
- jcm-3574926-supplementary.pdf
